# Supplementary material for: Galanin and Neuropeptide Y Interaction Enhances Proliferation of Granule Precursor Cells and Expression of Neuroprotective Factors in the Rat Hippocampus with Consequent Augmented Spatial Memory
Source: Biomedicines. 2022 Jun 1;10(6):1297. doi: 10.3390/biomedicines10061297 (PMC9219743; doi:10.3390/biomedicines10061297)
Supplement: Supplementary file 1 [file biomedicines-10-01297-s001.zip]

Archive with 1 entries (1 files):
- biomedicines-1738592-supplementary.pdf
